# Supplementary material for: Immediate newborn care and breastfeeding: EN-BIRTH multi-country validation study
Source: BMC Pregnancy Childbirth. 2021 Mar 26;21(Suppl 1):237. doi: 10.1186/s12884-020-03421-w (PMC7995709; doi:10.1186/s12884-020-03421-w)
Supplement: Supplementary file 9 — Additional File 9. Respondents for focus group discussion and in-depth interviews for EN-BIRTH Study. [file 12884_2020_3421_MOESM9_ESM.xlsx]

## Sheet: 201028
	Every Newborn BIRTH multi-country validation study: informing measurement of coverage and quality of maternal and newborn care
	Immediate newborn care and breastfeeding: EN-BIRTH multi-country validation study
	Additional File 9: Respondents for in-depth interviews and focus group discussion for EN-BIRTH Study
	Category	Details	Azimpur				Kushtia				Pokhara				Temeke				Muhimbili				Total
			In-Depth interview			FGD	In-Depth interview			FGD	In-Depth interview			FGD	In-Depth interview			FGD	In-Depth interview			FGD
			Data-collector	Nurse-midwives	Doctors	Nurse-midwives	Data-collector	Nurse-midwives	Doctors	Nurse-midwives	Data-collector	Nurse-midwives	Doctors	Nurse-midwives	Data-collector	Nurse-midwives	Doctors	Nurse-midwives	Data-collector	Nurse-midwives	Doctors	Nurse-midwives
	Hospital Healthworker	Nurse midwives	-	6	-	5	-	4	-	8	-	6	-	6	-	6	-	6	-	8	-	7	62	72	137
		Medical doctors	-	-	2	-	-	-	2	-	-	-	2	-	-	-	2	-	-	-	2	-	10
	EN-BIRTH Researchers	Supervisors	1	-	-	-	1	-	-	-	3	-	-	-	2	-	-	-	2	-	-	-	9	65
		Clinical Observers	4	-	-	-	4	-	-	-	8	-	-	-	4	-	-	-	4	-	-	-	24
		Data extractors /verifiers	1	-	-	-	1	-	-	-	3	-	-	-	4	-	-	-	4	-	-	-	13
		Trackers	4	-	-	-	4	-	-	-	3	-	-	-	4	-	-	-	4	-	-	-	19
	Age	19-29 years	8	0	1	0	7	0	0	0	16	3	0	0	11	3	0	1	11	2	0	3	66	137
		30-39 years	2	2	0	0	3	1	1	3	1	3	1	1	2	1	1	1	3	4	2	4	36
		40-49 years	0	1	0	1	0	3	0	4	0	0	1	5	1	0	1	2	0	1	0	0	20
		50-59 years	0	3	1	4	0	0	1	1	0	0	0	0	0	2	0	2	0	1	0	0	15
	Sex	Female	7	6	2	5	6	4	1	8	17	6	1	6	7	5	0	5	8	7	1	5	107	137
		Male	3	0	0	0	4	0	1	0	0	0	1	0	7	1	2	1	6	1	1	2	30
	Education	Certificate	2	1	0	5	1	0	0	1	13	1	0	2	4	4	0	4	4	0	0	0	42	137
		Diploma	3	4	0	0	5	4	0	6	0	0	0	0	10	2	0	2	9	4	0	3	52
		Degree	5	1	2	0	4	0	2	1	4	5	2	4	0	0	2	0	1	4	2	4	43
	Average time worked in ward/months	Labour ward	12	15	15	-	12	14	6	-	5.7	5.5	6	-	3.5	2.3	2.2	-	2.5	2.1	6	-
		Operating theatre	12	14	0	-	12	12	0	-	3.5	1.8	6	-	2.5	2.6	2.2	-	2.1	1.6	6	-
		Neonatal ward	12	5	2	-	12	12	9	-	3.5	7.5	0	-	2.25	1.6	1.2	-	2	1.2	5	-
		KMC ward	12	5	0	-	12	4	0	-	1.5	0	0	-	3	8	1.2	-	1.9	2.5	5	-
	References
	Donat Shamba, Louise T Day, Sojib Bin Zaman, Avinash K Sunny, Menna Narcis Tarimo, Kimberly Peven, Jasmin Khan, Nishant Thakur, Md. Taqbir Us Samad Talha, Ashish KC et al: Barriers and enablers to routine register data collection for newborns and mothers: EN-BIRTH multi-country study, BMC Pregnancy Childbirth [IN PRESS].
